# Supplementary material for: Development of Paroxetine Hydrochloride Single Layer Controlled-Release Tablets Based on 32 Factorial Design
Source: Pharmaceutics. 2018 Nov 20;10(4):243. doi: 10.3390/pharmaceutics10040243 (PMC6321141; doi:10.3390/pharmaceutics10040243)
Supplement: Supplementary file 1 [file pharmaceutics-10-00243-s001.zip]

Archive with 1 entries (1 files):
- pharmaceutics-356209-supplementary.docx
